# Supplementary material for: Sensitive and immunogen-specific serological detection of Rodentibacter pneumotropicus infections in mice
Source: BMC Microbiol. 2019 Feb 18;19:43. doi: 10.1186/s12866-019-1417-7 (PMC6380038; doi:10.1186/s12866-019-1417-7)
Supplement: Supplementary file 1 — Proteins identified from the OM fraction in Fig. 3a by tandem MS. Given are the gel segment, protein accession number at NCBI, protein description, protein score, average mass (Da), number of protein-matched products, number of protein-matched peptides, number of digested peptides and sequence coverage (%). (XLSX 11 kb) [file 12866_2019_1417_MOESM1_ESM.xlsx]

## Sheet: Additional file 1
Gel segment	Protein Accession	Protein Description	Protein Score	Average mass (Da)	Protein-matched Products	Protein-matched Peptides	Digested Peptides	Sequence coverage (%)
60 kDa	EIJ67521.1	putative outer membrane protein P5_ partial [Pasteurella bettyae CCUG 2042]	10257.3	22974.8	90	5	17	28.04
60 kDa	WP_018356761.1	putrescine/spermidine ABC transporter substrate-binding protein [[Pasteurella] pneumotropica]	581.575	39838.2	76	13	31	44.72
60 kDa	WP_052722505.1	Porin Superfamily, Iron transport [Pasteurella multocida]	123.246	104827	17	9	65	8.24
60 kDa	WP_059368529.1	yadA hypothetical protein [[Pasteurella] pneumotropica]	105.906	35547.8	11	3	29	9.09
33 kDa	AOF53322.1	Adhesin yadA precursor [Pasteurellaceae bacterium NI1060]	6359.73	35547.8	189	9	29	34.24
33 kDa	WP_018356229.1	50S ribosomal protein L2 [[Pasteurella] pneumotropica]	2799.43	30121.9	134	16	19	57.14
33 kDa	EIJ67521.1	putative outer membrane protein P5_ partial [Pasteurella bettyae CCUG 2042]	2555.99	22974.8	30	1	17	7.48
33 kDa	WP_005760654.1	phage capsid protein [Pasteurella bettyae]	1297.75	44226.1	72	9	27	26.01
33 kDa	WP_018356687.1	citrate (pro-3S)-lyase subunit beta [[Pasteurella] pneumotropica]	1232.04	32007.8	143	16	22	47.08
33 kDa	WP_059365685.1	capsid protein [[Pasteurella] pneumotropica]	1094.11	43940.7	89	11	26	26.77
33 kDa	WP_018357139.1	Porin 4 [[Pasteurella] pneumotropica]	671.732	40150.7	88	15	31	41.92
33 kDa	WP_018356999.1	hypothetical protein [[Pasteurella] pneumotropica]	583.197	42734.4	99	15	32	47.48
33 kDa	WP_018356761.1	putrescine/spermidine ABC transporter substrate-binding protein [[Pasteurella] pneumotropica]	455.692	39838.2	56	11	31	35.56
33 kDa	AOF53033.1	outer membrane protein P2 / Porin[Pasteurellaceae bacterium NI1060]	435.415	42651.4	56	7	32	22.55
33 kDa	WP_059365786.1	Porin 4 [[Pasteurella] pneumotropica]	431.8	40037.5	49	8	32	20.82
33 kDa	WP_018356867.1	methionine ABC transporter substrate-binding protein MetQ [[Pasteurella] pneumotropica]	369.971	29951.1	31	6	21	25.91
33 kDa	WP_018356719.1	protein opa [[Pasteurella] pneumotropica]	366.002	18008.2	24	4	7	25.44
33 kDa	WP_018356825.1	hypothetical protein [[Pasteurella] pneumotropica]	356.325	20429.1	34	7	13	51.04
33 kDa	WP_059366596.1	spermidine/putrescine ABC transporter substrate-binding protein [[Pasteurella] pneumotropica]	355.424	39751.2	39	7	31	18.33
33 kDa	WP_018355590.1	plastocyanin [[Pasteurella] pneumotropica]	330.961	31989.1	51	8	26	28.32
33 kDa	WP_018356092.1	hypothetical protein [[Pasteurella] pneumotropica]	310.87	34269.6	41	9	27	33.67
33 kDa	WP_059365972.1	DL-methionine transporter substrate-binding subunit [[Pasteurella] pneumotropica]	272.368	29993.2	20	3	21	12.36
33 kDa	WP_018355785.1	type VI secretion protein [[Pasteurella] pneumotropica]	241.779	56298.8	63	12	46	26.67
33 kDa	WP_018355328.1	hypothetical protein [[Pasteurella] pneumotropica]	229.151	48130.9	51	11	28	34.24
33 kDa	WP_018355332.1	hypothetical protein [[Pasteurella] pneumotropica]	122.847	23935.5	13	3	13	14.93
33 kDa	ANU63240.1	DNA-binding protein [Parabacteroides sp. YL27]	119.659	34803	20	5	31	16.39
33 kDa	WP_018356574.1	outer membrane-stress sensor serine endopeptidase DegS [[Pasteurella] pneumotropica]	109.775	36145.1	25	5	20	17.06
