# Supplementary material for: Sensitive and immunogen-specific serological detection of Rodentibacter pneumotropicus infections in mice
Source: BMC Microbiol. 2019 Feb 18;19:43. doi: 10.1186/s12866-019-1417-7 (PMC6380038; doi:10.1186/s12866-019-1417-7)
Supplement: Supplementary file 2 — Proteins identified from 2-DE of SCP and OM fraction and verification of Strep-rCARLO-1-His expression by tandem MS. Given are the sample, database, protein accession number at NCBI, protein description, protein score, average mass (Da), sequence coverage (%), number of protein-matched peptides and the peptide sequences. (XLSX 12 kb) [file 12866_2019_1417_MOESM2_ESM.xlsx]

## Sheet: Additional file 2
Sample	Database	Protein Accession	Protein Description	Protein Score	Protein average mass (Da)	Protein sequence coverage (%)	Protein matched peptides	Peptide sequence
OmpA-Expression	NCBI Pasteurella pneumotropica (21931 sequences, 22.09.2017)	WP_018357032.1	porin OmpA [Rodentibacter pneumotropicus]	1376.78	37532.3	56.5	16	GVEDSVWGKDAHSLK
OmpA-Expression	NCBI Pasteurella pneumotropica (21931 sequences, 22.09.2017)	WP_018357032.1	porin OmpA [Rodentibacter pneumotropicus]	1376.78	37532.3	56.5	16	TFNLNSDVTFAFGK
OmpA-Expression	NCBI Pasteurella pneumotropica (21931 sequences, 22.09.2017)	WP_018357032.1	porin OmpA [Rodentibacter pneumotropicus]	1376.78	37532.3	56.5	16	FGQGAPVVAPEVVSK
OmpA-Expression	NCBI Pasteurella pneumotropica (21931 sequences, 22.09.2017)	WP_018357032.1	porin OmpA [Rodentibacter pneumotropicus]	1376.78	37532.3	56.5	16	ANLKPQAQATLDGIYGEIAQVSNAK
OmpA-Expression	NCBI Pasteurella pneumotropica (21931 sequences, 22.09.2017)	WP_018357032.1	porin OmpA [Rodentibacter pneumotropicus]	1376.78	37532.3	56.5	16	ADSVANYLVAK
OmpA-Expression	NCBI Pasteurella pneumotropica (21931 sequences, 22.09.2017)	WP_018357032.1	porin OmpA [Rodentibacter pneumotropicus]	1376.78	37532.3	56.5	16	GVEDSVWGK
OmpA-Expression	NCBI Pasteurella pneumotropica (21931 sequences, 22.09.2017)	WP_018357032.1	porin OmpA [Rodentibacter pneumotropicus]	1376.78	37532.3	56.5	16	GSYEVLEGLDLYGR
OmpA-Expression	NCBI Pasteurella pneumotropica (21931 sequences, 22.09.2017)	WP_018357032.1	porin OmpA [Rodentibacter pneumotropicus]	1376.78	37532.3	56.5	16	IAEDKDYTPWIGSVTAGLSYR
OmpA-Expression	NCBI Pasteurella pneumotropica (21931 sequences, 22.09.2017)	WP_018357032.1	porin OmpA [Rodentibacter pneumotropicus]	1376.78	37532.3	56.5	16	NSVTYGVFGGYQILNR
OmpA-Expression	NCBI Pasteurella pneumotropica (21931 sequences, 22.09.2017)	WP_018357032.1	porin OmpA [Rodentibacter pneumotropicus]	1376.78	37532.3	56.5	16	RADSVANYLVAK
OmpA-Expression	NCBI Pasteurella pneumotropica (21931 sequences, 22.09.2017)	WP_018357032.1	porin OmpA [Rodentibacter pneumotropicus]	1376.78	37532.3	56.5	16	VAVAGYTDRIGKDAANLK
OmpA-Expression	NCBI Pasteurella pneumotropica (21931 sequences, 22.09.2017)	WP_018357032.1	porin OmpA [Rodentibacter pneumotropicus]	1376.78	37532.3	56.5	16	AGWASFHDGLKQFDSKHVGHENGFGVNR
OmpA-Expression	NCBI Pasteurella pneumotropica (21931 sequences, 22.09.2017)	WP_018357032.1	porin OmpA [Rodentibacter pneumotropicus]	1376.78	37532.3	56.5	16	VVSKHTNHGAHLSLKGSYEVLEGLDLYGR
CARLO-1-Expression	NCBI Pasteurella pneumotropica (21931 sequences, 22.09.2017)	WP_018356225.1	hypothetical protein [Rodentibacter pneumotropicus]	433.076	33996.1	32.59	9	TLDLVNYDVGR
CARLO-1-Expression	NCBI Pasteurella pneumotropica (21931 sequences, 22.09.2017)	WP_018356225.1	hypothetical protein [Rodentibacter pneumotropicus]	433.076	33996.1	32.59	9	TNGINDTLGSVQSTVNSHEVQFEALNK
CARLO-1-Expression	NCBI Pasteurella pneumotropica (21931 sequences, 22.09.2017)	WP_018356225.1	hypothetical protein [Rodentibacter pneumotropicus]	433.076	33996.1	32.59	9	VSGNEFDIK
CARLO-1-Expression	NCBI Pasteurella pneumotropica (21931 sequences, 22.09.2017)	WP_018356225.1	hypothetical protein [Rodentibacter pneumotropicus]	433.076	33996.1	32.59	9	SFAAQSALIGLFQPYNVGK
CARLO-1-Expression	NCBI Pasteurella pneumotropica (21931 sequences, 22.09.2017)	WP_018356225.1	hypothetical protein [Rodentibacter pneumotropicus]	433.076	33996.1	32.59	9	FNLSAAVGGYNSETAFAIGSGYR
CARLO-1-Expression	NCBI Pasteurella pneumotropica (21931 sequences, 22.09.2017)	WP_018356225.1	hypothetical protein [Rodentibacter pneumotropicus]	433.076	33996.1	32.59	9	ISNLEGR
CARLO-1-Expression	NCBI Pasteurella pneumotropica (21931 sequences, 22.09.2017)	WP_018356225.1	hypothetical protein [Rodentibacter pneumotropicus]	433.076	33996.1	32.59	9	MENINKTLDLVNYDVGR
FadL-Expression	NCBI Pasteurella pneumotropica (21931 sequences, 22.09.2017)	WP_018355328.1	transporter [Rodentibacter pneumotropicus]	26125	48130.9	65.31	37	VLDSSDVVTR
FadL-Expression	NCBI Pasteurella pneumotropica (21931 sequences, 22.09.2017)	WP_018355328.1	transporter [Rodentibacter pneumotropicus]	26125	48130.9	65.31	37	TAGVGADLVNAR
FadL-Expression	NCBI Pasteurella pneumotropica (21931 sequences, 22.09.2017)	WP_018355328.1	transporter [Rodentibacter pneumotropicus]	26125	48130.9	65.31	37	LGVAYHSPITVSYK
FadL-Expression	NCBI Pasteurella pneumotropica (21931 sequences, 22.09.2017)	WP_018355328.1	transporter [Rodentibacter pneumotropicus]	26125	48130.9	65.31	37	EQQENIPFAVNYTSK
FadL-Expression	NCBI Pasteurella pneumotropica (21931 sequences, 22.09.2017)	WP_018355328.1	transporter [Rodentibacter pneumotropicus]	26125	48130.9	65.31	37	ATYNSDGAEALQKDEYFR
FadL-Expression	NCBI Pasteurella pneumotropica (21931 sequences, 22.09.2017)	WP_018355328.1	transporter [Rodentibacter pneumotropicus]	26125	48130.9	65.31	37	VTPDLSIDVAYAHLK
FadL-Expression	NCBI Pasteurella pneumotropica (21931 sequences, 22.09.2017)	WP_018355328.1	transporter [Rodentibacter pneumotropicus]	26125	48130.9	65.31	37	IALGVSYDATNK
FadL-Expression	NCBI Pasteurella pneumotropica (21931 sequences, 22.09.2017)	WP_018355328.1	transporter [Rodentibacter pneumotropicus]	26125	48130.9	65.31	37	LGVAYHSPITVSYKDNTAFNR
FadL-Expression	NCBI Pasteurella pneumotropica (21931 sequences, 22.09.2017)	WP_018355328.1	transporter [Rodentibacter pneumotropicus]	26125	48130.9	65.31	37	GEFTSNSPQISR
FadL-Expression	NCBI Pasteurella pneumotropica (21931 sequences, 22.09.2017)	WP_018355328.1	transporter [Rodentibacter pneumotropicus]	26125	48130.9	65.31	37	TEFDSHYSAGVFGGK
FadL-Expression	NCBI Pasteurella pneumotropica (21931 sequences, 22.09.2017)	WP_018355328.1	transporter [Rodentibacter pneumotropicus]	26125	48130.9	65.31	37	FAFHYSYK
FadL-Expression	NCBI Pasteurella pneumotropica (21931 sequences, 22.09.2017)	WP_018355328.1	transporter [Rodentibacter pneumotropicus]	26125	48130.9	65.31	37	ITFKEQQENIPFAVNYTSK
FadL-Expression	NCBI Pasteurella pneumotropica (21931 sequences, 22.09.2017)	WP_018355328.1	transporter [Rodentibacter pneumotropicus]	26125	48130.9	65.31	37	ATYNSDGAEALQK
FadL-Expression	NCBI Pasteurella pneumotropica (21931 sequences, 22.09.2017)	WP_018355328.1	transporter [Rodentibacter pneumotropicus]	26125	48130.9	65.31	37	TGIAYDETAADQYHSASIPDTDR
FadL-Expression	NCBI Pasteurella pneumotropica (21931 sequences, 22.09.2017)	WP_018355328.1	transporter [Rodentibacter pneumotropicus]	26125	48130.9	65.31	37	STANLYGLNVNYR
FadL-Expression	NCBI Pasteurella pneumotropica (21931 sequences, 22.09.2017)	WP_018355328.1	transporter [Rodentibacter pneumotropicus]	26125	48130.9	65.31	37	SEISFGGVYVDAK
FadL-Expression	NCBI Pasteurella pneumotropica (21931 sequences, 22.09.2017)	WP_018355328.1	transporter [Rodentibacter pneumotropicus]	26125	48130.9	65.31	37	FSVGGGMNVPFGLK
FadL-Expression	NCBI Pasteurella pneumotropica (21931 sequences, 22.09.2017)	WP_018355328.1	transporter [Rodentibacter pneumotropicus]	26125	48130.9	65.31	37	TWYSLGATYK
FadL-Expression	NCBI Pasteurella pneumotropica (21931 sequences, 22.09.2017)	WP_018355328.1	transporter [Rodentibacter pneumotropicus]	26125	48130.9	65.31	37	TDLAAINLNLSGAYR
FadL-Expression	NCBI Pasteurella pneumotropica (21931 sequences, 22.09.2017)	WP_018355328.1	transporter [Rodentibacter pneumotropicus]	26125	48130.9	65.31	37	DNTAFNR
FadL-Expression	NCBI Pasteurella pneumotropica (21931 sequences, 22.09.2017)	WP_018355328.1	transporter [Rodentibacter pneumotropicus]	26125	48130.9	65.31	37	NADQNSVVPSAFVPNAYFVYPINEK
CARLO-1-Purification	NCBI Pasteurella pneumotropica (21931 sequences, 22.09.2017)	WP_018356225.1	hypothetical protein [Rodentibacter pneumotropicus]	23210.7	33996.1	69.62	36	TLDLVNYDVGR
CARLO-1-Purification	NCBI Pasteurella pneumotropica (21931 sequences, 22.09.2017)	WP_018356225.1	hypothetical protein [Rodentibacter pneumotropicus]	23210.7	33996.1	69.62	36	TNGINDTLGSVQSTVNSHEVQFEALNK
CARLO-1-Purification	NCBI Pasteurella pneumotropica (21931 sequences, 22.09.2017)	WP_018356225.1	hypothetical protein [Rodentibacter pneumotropicus]	23210.7	33996.1	69.62	36	VSGNEFDIK
CARLO-1-Purification	NCBI Pasteurella pneumotropica (21931 sequences, 22.09.2017)	WP_018356225.1	hypothetical protein [Rodentibacter pneumotropicus]	23210.7	33996.1	69.62	36	SFAAQSALIGLFQPYNVGK
CARLO-1-Purification	NCBI Pasteurella pneumotropica (21931 sequences, 22.09.2017)	WP_018356225.1	hypothetical protein [Rodentibacter pneumotropicus]	23210.7	33996.1	69.62	36	NVGMVDLLTAK
CARLO-1-Purification	NCBI Pasteurella pneumotropica (21931 sequences, 22.09.2017)	WP_018356225.1	hypothetical protein [Rodentibacter pneumotropicus]	23210.7	33996.1	69.62	36	DISVLSAK
CARLO-1-Purification	NCBI Pasteurella pneumotropica (21931 sequences, 22.09.2017)	WP_018356225.1	hypothetical protein [Rodentibacter pneumotropicus]	23210.7	33996.1	69.62	36	HHFDAIGGLFAR
CARLO-1-Purification	NCBI Pasteurella pneumotropica (21931 sequences, 22.09.2017)	WP_018356225.1	hypothetical protein [Rodentibacter pneumotropicus]	23210.7	33996.1	69.62	36	FNLSAAVGGYNSETAFAIGSGYR
CARLO-1-Purification	NCBI Pasteurella pneumotropica (21931 sequences, 22.09.2017)	WP_018356225.1	hypothetical protein [Rodentibacter pneumotropicus]	23210.7	33996.1	69.62	36	TEDIDNTLDQINENIR
