# Supplementary material for: Sensitive and immunogen-specific serological detection of Rodentibacter pneumotropicus infections in mice
Source: BMC Microbiol. 2019 Feb 18;19:43. doi: 10.1186/s12866-019-1417-7 (PMC6380038; doi:10.1186/s12866-019-1417-7)
Supplement: Supplementary file 8 — Results of Rodentibacter identification in field mice. Given are the animal number, the cultivation results based on the characteristics of Gram, oxidase, and morphology, the MALDI-ToF results from corresponding spots of Pasteurellaceae, the PCR result of corresponding spots of Pasteurellaceae, and the results of the Strep-rCARLO-1-His and the commercial Pasteurella pneumotropica ELISA, respectively. (XLSX 9 kb) [file 12866_2019_1417_MOESM8_ESM.xlsx]

## Sheet: Table 1
Mouse	Cultivation from Nasopharynx	MALDI-ToF from Pasteurellaceae spot	PCR from Pasteurellaceae spot	Strep-rCARLO-1-His-ELISA	Commercial ELISA
1	Pasteurellaceae; Streptococcus spec. (α-hemolytic)	[Pasteurella pneumotropica]	n.d.	positive	negative
2	Pasteurellaceae; Streptococcus spec. (α-hemolytic)	[Pasteurella pneumotropica]	R. pneumotropicus	positive	negative
3	Pasteurellaceae; Streptococcus spec. (α-hemolytic)	Haemophilus parahaemolyticus	n.d.	positive	positive
4	Pasteurellaceae; Streptococcus spec. (α-hemolytic)	n.d.	R. heylii	positive	negative
5	Pasteurellaceae; Streptococcus spec. (α-hemolytic)	n.d.	R. pneumotropicus	positive	negative
6	Pasteurellaceae; Streptococcus spec. (α-hemolytic)	n.d.	n.d.	positive	negative
7	Pasteurellaceae; Streptococcus spec. (α-hemolytic)	n.d.	R. pneumotropicus	positive	negative
8	Pasteurellaceae; Streptococcus spec. (α-hemolytic)	n.d.	R. pneumotropicus	positive	negative
9	Pasteurellaceae; Streptococcus spec. (α-hemolytic)	n.d.	n.d.	positive	negative
10	Pasteurellaceae; Streptococcus spec. (α-hemolytic)	n.d.	n.d.	positive	positive
11	Pasteurellaceae; Streptococcus spec. (α-hemolytic)	No identification	R. heylii	positive	negative
12	Pasteurellaceae; Streptococcus spec. (α-hemolytic)	No identification	n.d.	positive	negative
13	Pasteurellaceae; Streptococcus spec. (α-hemolytic)	No identification	n.d.	positive	negative
14	Pasteurellaceae; Streptococcus spec. (α-hemolytic); Staphylococcus spec.	[Pasteurella pneumotropica]	R. pneumotropicus	positive	negative
15	Pasteurellaceae; Streptococcus spec. (α-hemolytic); Staphylococcus spec.	[Pasteurella pneumotropica]	n.d.	positive	negative
16	Streptococcus spec. (α-hemolytic); Haemophilus spec.	Haemophilus parahaemolyticus	n.d.	positive	negative
17	Pasteurellaceae; Streptococcus spec. (α-hemolytic)	No identification	n.d.	negative	negative
18	Pasteurellaceae; Streptococcus spec. (α-hemolytic)	[Pasteurella pneumotropica]	R. pneumotropicus	negative	negative
19	Pasteurellaceae; Streptococcus spec. (α-hemolytic)	[Pasteurella pneumotropica]	n.d.	negative	negative
20	Pasteurellaceae; Streptococcus spec. (α-hemolytic)	[Pasteurella pneumotropica]	n.d.	negative	negative
21	Pasteurellaceae; Streptococcus spec. (α-hemolytic)	[Pasteurella pneumotropica]	n.d.	negative	negative
22	Pasteurellaceae; Streptococcus spec. (α-hemolytic)	Haemophilus parahaemolyticus	n.d.	negative	negative
23	Pasteurellaceae; Streptococcus spec. (α-hemolytic)	n.d.	n.d.	negative	negative
24	Pasteurellaceae; Streptococcus spec. (α-hemolytic)	n.d.	n.d.	negative	negative
25	Pasteurellaceae; Streptococcus spec. (α-hemolytic)	n.d.	n.d.	negative	negative
26	Streptococcus (α-hemolytic)	n.d.	n.d.	negative	negative
27	Streptococcus (α-hemolytic)	n.d.	n.d.	negative	negative
28	Streptococcus (α-hemolytic)	n.d.	n.d.	negative	negative
29	Streptococcus spec. (α-hemolytic); Haemophilus spec.	No identification	n.d.	negative	negative
30	Streptococcus spec. (α-hemolytic); Proteus mirabilis	n.d.	n.d.	negative	negative
